# Supplementary material for: Influence of Butorphanol, Buprenorphine and Levomethadone on Sedation Quality and Postoperative Analgesia in Horses Undergoing Cheek Tooth Extraction
Source: Vet Sci. 2022 Apr 6;9(4):174. doi: 10.3390/vetsci9040174 (PMC9029614; doi:10.3390/vetsci9040174)
Supplement: Supplementary file 1 [file vetsci-09-00174-s001.zip]

Archive with 1 entries (1 files):
- vetsci-1641280-supplementary.pdf
